# Supplementary material for: Titanium Nitride Nanodonuts Synthesized from Natural Ilmenite Ore as a Novel and Efficient Thermoplasmonic Material
Source: Nanomaterials (Basel). 2020 Dec 31;11(1):76. doi: 10.3390/nano11010076 (PMC7823350; doi:10.3390/nano11010076)
Supplement: Supplementary file 1 [file nanomaterials-11-00076-s001.zip]

Archive with 3 entries (3 files):
- nanomaterials-1054750 - supplementary xml pdf.pdf
- Video S1.mp4
- Video S2.mov
